# Supplementary material for: Comparative Analysis of Virulence and Molecular Diversity of Puccinia striiformis f. sp. tritici Isolates Collected in 2016 and 2023 in the Western Region of China
Source: Genes (Basel). 2024 Apr 25;15(5):542. doi: 10.3390/genes15050542 (PMC11121451; doi:10.3390/genes15050542)
Supplement: Supplementary file 1 [file genes-15-00542-s001.zip]

Archive with 1 entries (1 files):
- genes-2930539-supplementary.pdf
